# Supplementary material for: Long-Term Effect of Semaglutide on the Glomerular Filtration Rate Slope in High-Risk Patients with Diabetic Nephropathy: Analysis in Real-World Clinical Practice
Source: Pharmaceutics. 2025 Jul 21;17(7):943. doi: 10.3390/pharmaceutics17070943 (PMC12298743; doi:10.3390/pharmaceutics17070943)
Supplement: Supplementary file 1 [file pharmaceutics-17-00943-s001.zip]

Archive with 1 entries (1 files):
- pharmaceutics-3713635-supplementary.pdf
